# Supplementary material for: Ecology of Leptospira interrogans in Norway Rats (Rattus norvegicus) in an Inner-City Neighborhood of Vancouver, Canada
Source: PLoS Negl Trop Dis. 2013 Jun 20;7(6):e2270. doi: 10.1371/journal.pntd.0002270 (PMC3688548; doi:10.1371/journal.pntd.0002270)
Supplement: Dataset S1 — Raw data used for the statistical analysis in this study. (XLS) [file pntd.0002270.s001.xls]

## Sheet: Leptospira
trap_day	Date	trap	block	Leptospira_PCR	species	season	weight	nose_rump	total_length	Sex	Maturity	bcs_field	bcs_pm	wound_presence	wound_num	parous	pregnant
1	2011-09-26	332A	01	1	N	fall	0.2448	22.5	41.5	F	M	1	0	0	0	1	0
1	2011-09-26	461A	02	0	N	fall	0.203	21	37.9	F	M	3	2	0	0	1	0
1	2011-09-26	461B	02	0	N	fall	0.1986	20.5	37.5	F	M	3	0	0	0	1	0
1	2011-09-26	573B	03	0	N	fall	0.0742	15.5	26.4	M	M	3.5	0	0	0	NA	NA
1	2011-09-26	563A	03	0	N	fall	0.0654	14	26.1	M	M	3	0	0	0	NA	NA
1	2011-09-26	533A	03	0	N	fall	0.1994	21	37.1	F	M	3	1	0	0	1	0
1	2011-09-26	564A	03	0	N	fall	0.281	22	38.2	M	M	3.5	1	0	0	NA	NA
1	2011-09-26	594A	03	0	N	fall	0.1812	21	38.3	F	M	2.5	0	0	0	1	0
1	2011-09-26	594B	03	0	N	fall	0.2068	21.5	39.3	M	M	3	2	0	0	NA	NA
1	2011-10-10	633B	04	0	N	fall	0.2372	21	38	F	M	1.5	1	1	1	1	0
1	2011-10-10	650A	04	0	N	fall	0.2136	21	39.5	M	M	1.5	1	1	3	NA	NA
1	2011-10-10	003A	05	0	N	fall	0.365	24	42.6	M	M	3	1	0	0	NA	NA
1	2011-10-10	007A	05	0	N	fall	0.1782	20	35.8	M	M	2.5	1	0	0	NA	NA
1	2011-10-10	013B	05	0	N	fall	0.2754	20.5	38.5	F	M	3	2	0	0	1	0
1	2011-10-10	010B	05	0	N	fall	0.2304	20	37	M	M	2.5	2	0	0	NA	NA
1	2011-10-10	007B	05	0	N	fall	0.084	15	27.8	F	I	2.5	NA	0	0	0	0
1	2011-10-10	003B	05	0	N	fall	0.2422	20.5	37.5	M	M	3	2	0	0	NA	NA
1	2011-10-10	010A	05	0	N	fall	0.2116	21	38.2	F	M	3.5	0	0	0	1	0
1	2011-10-10	019A	05	0	N	fall	0.2538	20.5	38	F	M	2.5	1	1	1	1	1
1	2011-10-10	016B	05	0	N	fall	0.365	24	42.6	M	M	3	2	1	2	NA	NA
1	2011-10-10	016A	05	0	N	fall	0.342	23	41.7	M	M	2.5	1	0	0	NA	NA
1	2011-10-10	013A	05	NA	N	fall	0.301	999	999	M	M	NA	2	NA		NA	NA
1	2011-10-31	006	06	0	N	fall	0.347	24	44.5	M	M	2	1	1	1	NA	NA
1	2011-10-31	007	06	0	N	fall	0.3082	22	42	M	M	3	2	0	0	NA	NA
1	2011-10-31	005	06	0	N	fall	0.189	20	38	M	M	3.5	2	0	0	NA	NA
1	2011-10-31	011	06	0	N	fall	0.2316	21	40.5	F	M	1.5	1	0	0	1	0
1	2011-10-31	010	06	1	N	fall	0.3404	22	41.6	F	M	2.5	1	0	0	1	1
1	2011-10-31	013	06	1	N	fall	0.2988	23.5	44	M	M	3	2	1	3	NA	NA
1	2011-10-31	012	06	NA	N	fall	0.2462	20.5	39.5	M	M	3.5	2	0	0	NA	NA
1	2011-10-31	009	06	0	N	fall	0.3298	24	44.9	M	M	2.5	1	1	1	NA	NA
1	2011-10-31	008	06	1	N	fall	0.3412	24	36	M	M	3	2	1	1	NA	NA
1	2011-10-31	003	06	1	N	fall	0.2464	21.5	40.5	M	M	3	2	1	2	NA	NA
1	2011-10-31	017	06	NA	N	fall	0.2204	20	37.4	M	M	3.5	2	1	1	NA	NA
1	2011-10-31	001	06	NA	N	fall	0.2064	20.5	38.7	M	M	2.5	1	0	0	NA	NA
1	2011-10-31	015	06	NA	N	fall	0.2566	21	40	M	M	1.5	2	1	1	NA	NA
1	2011-10-31	008A	07	0	N	fall	0.2516	21.5	39.7	F	M	2.5	2	0	0	1	0
1	2011-10-31	011	07	0	N	fall	0.096	15.5	29.1	F	I	3.5	0	0	0	0	0
1	2011-10-31	008B	07	0	N	fall	0.1086	16.5	31.6	F	I	3.5	0	0	0	0	0
1	2011-10-31	006	07	0	N	fall	0.137	17	32.5	M	M	2.5	0	0	0	NA	NA
1	2011-10-31	007B	07	0	N	fall	0.1056	16	30	F	I	2.5	0	0	0	0	0
1	2011-11-15	012	08	0	N	fall	0.2298	20	38.5	F	M	2	0	0	0	1	0
1	2011-11-15	016	08	1	N	fall	0.3906	24	45.2	M	M	2.5	2	1	1	NA	NA
1	2011-11-15	018	09	0	N	fall	0.2096	19.5	38.5	F	M	3.5	1	0	0	1	0
1	2011-11-15	017	09	0	N	fall	0.3456	22.4	41.9	M	M	2.5	1	0	0	NA	NA
1	2012-01-09	016	12	0	N	winter	0.2112	19.5	37	M	M	2	2	0	0	NA	NA
1	2012-01-17	007	14	0	N	winter	0.1112	17.5	32.9	F	M	1	1	0	0	0	0
1	2012-01-17	010	14	0	N	winter	0.1108	16.5	31.5	F	NA	1	0	0	0	0	0
1	2012-01-17	011	14	0	N	winter	0.0924	16	30	M	M	1	0	0	0	NA	NA
1	2012-01-17	012	15	0	N	winter	0.1992	18.5	35.8	F	M	1	0	0	0	1	0
1	2012-01-17	011	15	0	N	winter	0.2778	22	40.5	M	M	1.5	2	0	0	NA	NA
1	2012-01-17	001	15	0	N	winter	0.402	25	43.8	M	M	2	2	1	6	NA	NA
1	2012-01-17	004	15	0	N	winter	0.3102	22.6	41.6	M	M	2.5	2	0	0	NA	NA
1	2012-01-31	009	17	0	N	winter	0.02	8.5	12.5	M	I	1.5	0	1	2	NA	NA
1	2012-01-31	011	17	0	N	winter	0.034	10	18.7	F	I	1	0	0	0	0	0
1	2012-01-31	010	17	0	N	winter	0.034	9.9	18.7	M	NA	1	0	0	0	NA	NA
1	2012-01-31	007	17	0	N	winter	0.0284	10	18.4	F	I	1	0	0	0	0	0
1	2012-01-31	003	17	1	N	winter	0.2086	20.5	35.5	M	M	1.5	2	1	3	NA	NA
1	2012-01-31	005	17	0	N	winter	0.2788	23	42	F	M	2	1	0	0	1	0
1	2012-02-07	022	18	0	N	winter	0.2282	19.5	38.5	M	M	2	2	0	0	NA	NA
1	2012-02-07	013	18	1	N	winter	0.2506	20.5	38	F	M	3	2	1	2	1	0
1	2012-02-07	018	19	NA	N	winter	0.1464	17.5	34	F	M	2	1	0	0	0	0
1	2012-02-07	015	19	0	N	winter	0.3542	23	42.5	F	M	3	1	1	6	1	1
1	2012-02-07	007	19	1	N	winter	0.2882	21	40.5	F	M	3	2	0	0	1	0
1	2012-02-07	009	19	0	N	winter	0.2364	19.5	37	M	M	3	2	0	0	NA	NA
1	2012-02-07	008	19	NA	N	winter	0.068	13.5	26.5	F	I	1.5	0	0	0	0	0
1	2012-02-07	016	19	0	N	winter	0.3666	22	41	M	M	3	2	1	5	NA	NA
1	2012-02-07	017	19	0	N	winter	0.1056	15.5	29.5	M	NA	2	1	0	0	NA	NA
1	2012-02-07	014	19	0	N	winter	0.0802	14.5	27.25	M	NA	2	0	0	0	NA	NA
1	2012-02-07	006	19	0	N	winter	0.186	19	37.5	M	M	2.5	2	0	0	NA	NA
1	2012-03-20	002	20	0	N	spring	0.3548	23	44	M	M	2.5	2	1	4	NA	NA
1	2012-03-20	003	20	1	N	spring	0.2486	21	40	F	M	3.5	1	1	1	0	0
1	2012-03-20	011	20	0	N	spring	0.1568	19	34.5	F	M	3	2	0	0	0	0
1	2012-03-20	017	20	0	N	spring	0.2444	20.5	38.5	F	M	3.5	2	1	1	1	1
1	2012-03-20	013	20	0	N	spring	0.0784	15	27.5	F	I	3	1	1	1	0	0
1	2012-03-20	010	20	0	N	spring	0.2856	21.5	40	M	M	3	NA	0	0	NA	NA
1	2012-03-20	012	20	0	N	spring	0.0536	12.5	24.5	F	I	3	0	0	0	0	0
1	2012-03-20	002	21	0	N	spring	0.124	16.5	32	M	M	3	0	0	0	NA	NA
1	2012-03-20	003	21	0	N	spring	0.0858	15.25	29.45	F	M	2.5	0	0	0	0	0
1	2012-03-20	014	21	1	N	spring	0.2142	20.5	38	M	M	2.5	2	0	0	NA	NA
1	2012-03-20	015	21	0	N	spring	0.058	13	25	F	I	2	0	0	0	0	0
1	2012-03-20	012	21	0	N	spring	0.185	19.5	35.2	F	M	3	1	0	0	1	1
1	2012-03-20	010	21	0	N	spring	0.0944	15	29	F	NA	2	0	0	0	0	0
1	2012-03-20	009	21	0	N	spring	0.0594	13	25.4	F	I	3	0	0	0	0	0
1	2012-03-20	008	21	0	N	spring	0.0552	13	25.2	M	I	2	0	0	0	NA	NA
1	2012-03-20	006	21	0	N	spring	0.1128	16.5	31.5	F	M	2.5	1	0	0	0	0
1	2012-03-20	004	21	0	N	spring	0.1256	18	33	M	M	2.5	1	0	0	NA	NA
1	2012-03-20	005	21	0	N	spring	0.1102	16.5	30.3	F	M	3	1	1	1	NA	NA
1	2012-03-27	005	22	0	N	spring	0.0978	16	30.4	F	M	2	0	0	0	0	0
1	2012-03-27	015	22	0	B	spring	0.1156	16.25	34.75	M	M	3	2	0	0	NA	NA
1	2012-03-27	014	22	0	B	spring	0.1994	21	45	M	M	2.5	0	1	1	NA	NA
1	2012-03-27	004	22	0	N	spring	0.1682	19	36	F	M	1.5	1	1	1	0	0
1	2012-04-17	008	27	0	N	spring	0.3708	23.5	44.5	F	M	2.5	2	1	1	1	0
1	2012-04-17	016	27	0	N	spring	0.0534	12	22.8	F	I	1.5	0	0	0	0	0
1	2012-04-17	005	27	1	N	spring	0.3298	22	42.3	F	M	1.5	2	1	1	1	0
1	2012-04-17	002	27	0	N	spring	0.2928	22.5	41.5	M	M	2	1	1	3	NA	NA
1	2012-04-17	003	27	0	N	spring	0.0334	10.2	18.7	M	I	1	0	1	1	NA	NA
1	2012-04-17	004	27	0	N	spring	0.1118	15.5	29.8	M	I	2	1	0	0	NA	NA
1	2012-05-01	013	28	0	N	spring	0.1156	16.25	31.25	M	M	2	1	0	0	NA	NA
1	2012-05-01	002	28	0	N	spring	0.1402	17	31.7	M	M	2.5	1	0	0	NA	NA
1	2012-05-01	006	28	0	N	spring	0.3818	23.5	44.5	M	M	3	1	1	4	NA	NA
1	2012-05-01	005	29	0	N	spring	0.174	17.75	33.75	M	M	2.5	NA	0	0	NA	NA
1	2012-05-01	010	29	0	N	spring	0.0522	11.7	22.8	NA	I	2	0	0	0	NA	NA
1	2012-05-01	013	29	0	N	spring	0.0436	11.1	22.2	M	I	1.5	0	0	0	NA	NA
1	2012-05-01	009	29	0	N	spring	0.0476	11.8	22.9	F	I	1	0	0	0	0	0
1	2012-05-01	015	29	0	N	spring	0.0444	11.5	21.9	M	NA	1	0	0	0	NA	NA
1	2012-05-01	018	29	0	N	spring	0.0438	12	22.2	M	I	1	0	0	0	NA	NA
1	2012-05-01	016	29	0	N	spring	0.044	11.5	21.8	M	I	1	0	0	0	NA	NA
1	2012-05-08	016	30	0	N	spring	0.0524	12.3	24	M	I	1	1	0	0	NA	NA
1	2012-05-08	006	30	0	N	spring	0.1422	17.5	33	M	NA	2	0	0	0	NA	NA
1	2012-05-08	005	30	0	N	spring	0.1054	16.3	30.2	F	M	1.5	1	0	0	0	0
1	2012-05-08	003	30	0	N	spring	0.0636	13.3	25.65	NA	I	2	0	0	0	NA	NA
1	2012-05-08	016	31	0	N	spring	0.0608	12.5	24.8	M	NA	2.5	0	0	0	NA	NA
1	2012-05-08	017	31	0	N	spring	0.0576	13	24.7	M	I	2.5	0	1	1	NA	NA
1	2012-05-23	015	32	0	N	spring	0.0532	11	22	M	NA	2	0	0	0	NA	NA
1	2012-05-23	016	32	0	N	spring	0.2904	22	43	F	M	3.5	2	1	1	0	0
1	2012-05-23	014	32	0	N	spring	0.0428	11.5	22.1	F	I	2	0	0	0	0	0
1	2012-05-23	016A	33	0	N	spring	0.075	13.5	26.5	M	I	2	0	0	0	NA	NA
1	2012-05-23	015	33	0	N	spring	0.0544	12.5	24.9	M	I	2.5	0	0	0	NA	NA
1	2012-05-23	014	33	0	N	spring	0.134	17	31.45	F	NA	3	1	1	2	0	0
1	2012-05-23	017	33	0	N	spring	0.2566	20.5	37.3	F	M	3.5	2	1	1	1	1
1	2012-05-23	008	33	0	N	spring	0.2666	21	39.1	M	M	2.5	1	1	6	NA	NA
1	2012-05-23	009	33	0	N	spring	0.2458	20.75	38.35	F	M	3	1	0	0	1	0
1	2012-05-23	013	33	0	N	spring	0.2792	21	39.5	M	M	2.5	1	1	2	NA	NA
1	2012-05-23	016B	33	NA	N	spring	0.0616	12.5	24.6	F	I	2.5	0	0	0	0	0
1	2012-05-23	010	33	0	N	spring	0.0888	14.5	27.7	M	I	2.5	0	0	0	NA	NA
1	2012-05-23	011	33	0	N	spring	0.117	15.8	29.55	F	M	3	0	0	0	0	0
1	2012-05-23	012	33	NA	N	spring	0.2576	22	41.15	M	M	2	1	1	4	NA	NA
1	2012-05-23	007	33	0	N	spring	0.2654	21	38.8	M	M	3	2	1	1	NA	NA
1	2012-05-23	004	33	0	N	spring	0.3582	23	43.3	M	M	3	2	1	3	NA	NA
1	2012-05-23	006	33	0	N	spring	0.2308	20	37.7	M	M	3	2	1	2	NA	NA
1	2012-05-23	003	33	0	N	spring	0.322	21.3	42.3	M	M	2	2	1	3	NA	NA
1	2012-07-10	003	38	0	N	summer	0.0702	13.8	25.8	F	I	2	0	0	0	0	0
1	2012-07-10	005	38	0	N	summer	0.0536	12.5	23.8	M	I	2.5	0	0	0	NA	NA
1	2012-07-10	007	38	0	N	summer	0.107	16	30.15	F	M	2.5	0	0	0	0	0
1	2012-07-10	008	38	0	N	summer	0.0442	11.5	22	F	I	2	0	0	0	0	0
1	2012-07-10	014	39	0	N	summer	0.0768	14	26.9	F	I	2	1	0	0	0	0
1	2012-07-10	013	39	0	N	summer	0.1316	17	31.85	F	M	2.5	1	0	0	0	0
1	2012-07-10	002	39	0	N	summer	0.0714	14.5	27.4	F	I	2	1	0	0	0	0
1	2012-07-10	006	39	0	N	summer	0.06	13.12	25.52	F	I	2	0	0	0	0	0
1	2012-07-10	010	39	NA	N	summer	0.0528	13.2	25.9	M	I	1.5	0	0	0	NA	NA
1	2012-07-10	007	39	0	N	summer	0.1696	19	36.6	F	M	3	0	1	1	1	1
1	2012-07-10	009	39	NA	N	summer	0.2182	20	39.8	F	M	2.5	2	1	1	1	1
1	2012-07-10	012	39	0	N	summer	0.299	22	42.9	M	M	3	2	1	5	NA	NA
1	2012-07-10	003	39	NA	N	summer	0.0526	12.3	23.9	F	I	2	1	0	0	0	0
1	2012-07-10	004	39	0	N	summer	0.0592	12.7	24.85	M	NA	2	0	0	0	NA	NA
1	2012-07-10	001	39	0	N	summer	0.0538	12.2	24.3	M	NA	2	0	0	0	NA	NA
2	2011-10-11	633B	04	0	N	fall	0.306	23.5	41	M	M	NA	2	0	0	NA	NA
2	2011-10-11	620B	04	0	N	fall	0.2234	19.5	37.7	M	M	2	2	1	2	NA	NA
2	2011-10-11	016B	05	0	N	fall	0.284	20	38	M	M	NA	1	0	0	NA	NA
2	2011-10-11	019A	05	0	N	fall	0.3276	22.5	39.5	M	M	4	2	0	0	NA	NA
2	2011-10-11	018A	05	0	N	fall	0.2008	19.5	37	F	M	3	1	1	1	1	1
2	2011-10-11	007A	05	0	N	fall	0.0478	11	21.25	F	I	3	0	0	0	0	0
2	2011-10-11	010A	05	NA	N	fall	0.1466	19	33.5	F	M	3	2	0	0	1	0
2	2011-10-11	011B	05	0	N	fall	0.2022	20.5	36	M	M	3	2	0	0	NA	NA
2	2011-10-11	011A	05	NA	N	fall	0.1716	20	35.5	F	M	3	2	0	0	0	0
2	2011-10-11	010B	05	NA	N	fall	0.2204	21	38	M	M	3	2	0	0	NA	NA
2	2011-10-11	009A	05	0	N	fall	0.083	15	26	F	NA	3.5	1	0	0	0	0
2	2011-10-11	009B	05	0	N	fall	0.3586	25	43.5	M	M	2.5	NA	0	0	NA	NA
2	2011-10-11	007B	05	0	N	fall	0.0666	13	25	M	I	4	0	0	0	NA	NA
2	2011-10-11	012B	05	0	N	fall	0.2282	20.5	38	M	M	3	2	0	0	NA	NA
2	2011-10-11	003A	05	NA	N	fall	0.2168	20	37.3	NA	M	2.5	1	0	0	1	0
2	2011-10-11	004B	05	0	N	fall	0.1444	18	34	M	M	3	1	0	0	NA	NA
2	2011-10-11	003B	05	0	N	fall	0.1868	20	35.5	F	M	3	0	0	0	1	0
2	2011-10-11	002B	05	0	N	fall	0.2348	21.5	38.5	F	M	2	NA	1	2	1	0
2	2011-10-11	008B	05	0	N	fall	0.057	14	25.5	F	I	3	0	0	0	0	0
2	2011-10-11	021B	05	0	N	fall	0.2084	20	36	M	M	2.5	2	0	0	NA	NA
2	2011-10-11	008A	05	0	N	fall	0.229	21	39	F	M	3.5	0	0	0	1	0
2	2011-10-11	004A	05	0	N	fall	0.096	15.5	29.5	M	NA	3.5	0	0	0	NA	NA
2	2011-11-01	011A	06	0	N	fall	0.1596	19	37.5	M	M	3	1	0	0	NA	NA
2	2011-11-01	011B	06	NA	N	fall	0.2198	19.5	37.5	M	M	3.5	1	0	0	NA	NA
2	2011-11-01	003	06	NA	N	fall	0.2252	21	40.5	M	M	3	2	0	0	NA	NA
2	2011-11-01	014	06	1	N	fall	0.347	23	43.5	M	M	3.5	2	1	1	NA	NA
2	2011-11-01	013	06	0	N	fall	0.2186	21	39.1	F	M	2.5	2	0	0	0	0
2	2011-11-01	015	06	NA	N	fall	0.4468	24.5	45.5	F	M	3	2	0	0	1	1
2	2011-11-01	007	06	1	N	fall	0.3366	23	43.2	M	M	3	2	0	0	NA	NA
2	2011-11-01	012	06	1	N	fall	0.2362	21.5	40.2	F	M	2.5	1	0	0	1	1
2	2011-11-01	017	06	NA	N	fall	0.26	21.5	39.9	M	M	2.5	1	0	0	NA	NA
2	2011-11-01	008	06	1	N	fall	0.3722	24	41	M	M	2	1	1	4	NA	NA
2	2011-11-01	018	06	0	N	fall	0.3162	22	42	M	M	2	2	1	5	NA	NA
2	2011-11-01	006A	06	1	N	fall	0.204	20	37.7	F	M	2.5	1	1	1	1	0
2	2011-11-01	006B	06	0	N	fall	0.153	19	36.5	M	M	2	0	0	0	NA	NA
2	2011-11-01	002	06	0	N	fall	0.2908	22	41.5	M	M	2.5	0	1	1	NA	NA
2	2011-11-01	001	06	0	N	fall	0.1868	20	38	F	M	2.5	1	0	0	1	0
2	2011-11-01	016	06	1	N	fall	0.1666	19	35	F	M	2.5	2	0	0	0	0
2	2011-11-01	009	06	0	N	fall	0.0588	12.5	25.5	NA	I	2	0	0	0	NA	NA
2	2011-11-16	010	08	1	N	fall	0.3072	21	41.5	M	M	2.5	2	1	1	NA	NA
2	2011-11-16	017	09	1	N	fall	0.2568	21	38.5	F	M	3.5	1	0	0	1	0
2	2012-01-10	005	12	0	N	winter	0.0704	14	25.7	M	M	2.5	0	0	0	NA	NA
2	2012-01-10	001	12	0	N	winter	0.13	17.2	31.5	F	M	2.5	0	0	0	0	0
2	2012-01-10	002	12	0	N	winter	0.0856	14.5	27	F	M	2.5	0	0	0	0	0
2	2012-02-01	001	16	0	N	winter	0.2244	20	38	M	M	2	2	0	0	NA	NA
2	2012-02-01	010	17	0	N	winter	0.0348	10.5	19.9	F	I	1	1	0	0	0	0
2	2012-02-01	018	17	0	N	winter	0.3512	22.5	41	F	M	2	2	1	0	1	0
2	2012-02-01	009	17	0	N	winter	0.0326	9.7	17.9	M	I	1	0	0	0	NA	NA
2	2012-02-08	008	18	0	N	winter	0.05	12	22.5	F	I	1.5	0	1	1	0	0
2	2012-02-08	009	19	NA	N	winter	0.2756	21	40	M	M	2	0	0	0	NA	NA
2	2012-02-08	004	19	NA	N	winter	0.0654	13	25.5	M	NA	1.5	0	0	0	NA	NA
2	2012-02-08	017	19	0	N	winter	0.3652	23	42	M	M	3.5	1	1	1	NA	NA
2	2012-02-08	012	19	0	N	winter	0.416	24	45	M	M	3	2	1	3	NA	NA
2	2012-02-08	008	19	NA	N	winter	0.09	15	27.5	F	M	1.5	0	0	0	0	0
2	2012-02-08	006	19	NA	N	winter	0.1004	16	30.5	M	M	1.5	0	0	0	NA	NA
2	2012-02-08	007	19	0	N	winter	0.0578	13	25.5	F	I	1.5	0	0	0	0	0
2	2012-02-08	018	19	0	N	winter	0.1672	19	32	F	M	2	1	1	1	0	0
2	2012-03-21	018	20	0	N	spring	0.0996	16.5	31.5	F	I	2	0	1	1	0	0
2	2012-03-21	004	21	0	N	spring	0.1088	17	32.5	F	M	2.5	0	0	0	0	0
2	2012-03-21	010	21	NA	N	spring	0.2828	21.5	40	F	M	3.5	1	0	0	1	1
2	2012-03-28	015	22	0	B	spring	0.1824	18.5	39	M	M	2	2	1	3	NA	NA
2	2012-04-18	005	27	0	N	spring	0.0446	11.5	22.5	F	I	1.5	1	0	0	0	0
2	2012-04-18	006	27	0	N	spring	0.0606	12.75	24.85	M	I	1.5	0	0	0	NA	NA
2	2012-04-18	016	27	0	N	spring	0.0572	12	23.1	M	NA	2	0	0	0	NA	NA
2	2012-04-18	001	27	0	N	spring	0.3148	22.5	42.2	M	M	3	2	1	4	NA	NA
2	2012-04-18	004	27	NA	N	spring	0.0626	13	23.7	F	I	1.5	2	0	0	0	0
2	2012-04-18	003	27	0	N	spring	0.0722	13	25.7	NA	I	1.5	0	1	1	NA	NA
2	2012-05-02	002	28	0	N	spring	0.1526	18	33.6	M	M	2	0	1	2	NA	NA
2	2012-05-02	012	28	0	N	spring	0.3468	23	35.8	F	M	2	1	1	3	0	0
2	2012-05-02	011	28	0	N	spring	0.056	13.3	24.5	NA	I	1.5	0	0	0	NA	NA
2	2012-05-02	004	28	0	N	spring	0.134	17.5	32.75	M	M	1.5	1	0	0	NA	NA
2	2012-05-02	005	28	0	N	spring	0.0296	9	17.1	M	I	1	0	0	0	NA	NA
2	2012-05-02	018	29	0	N	spring	0.0432	11	21.2	M	NA	1	0	0	0	NA	NA
2	2012-05-02	016	29	0	N	spring	0.0388	11.7	21.6	F	I	1	0	0	0	0	0
2	2012-05-02	015	29	0	N	spring	0.048	12.2	23.3	M	I	1	0	0	0	NA	NA
2	2012-05-09	003	30	0	N	spring	0.053	12.3	24	M	I	2	0	0	0	NA	NA
2	2012-05-24	001	32	0	N	spring	0.0522	12	20.7	F	I	2.5	0	1	6	0	0
2	2012-05-24	003	32	0	N	spring	0.0526	12.8	24.45	M	NA	2	0	1	1	NA	NA
2	2012-05-24	014	33	0	N	spring	0.059	13.3	25.3	M	I	2.5	0	0	0	NA	NA
2	2012-05-24	011	33	0	N	spring	0.2638	20.9	39.5	M	M	3	1	1	15	NA	NA
2	2012-05-24	010	33	0	N	spring	0.0736	14	27.3	M	NA	2.5	0	0	0	NA	NA
2	2012-05-24	013	33	0	N	spring	0.0576	12	23.5	M	I	2	0	0	0	NA	NA
2	2012-05-24	016	33	0	N	spring	0.0526	12	22.3	M	I	2	0	0	0	NA	NA
2	2012-05-24	007	33	NA	N	spring	0.0496	11.6	22.6	M	I	2.5	0	1	2	NA	NA
2	2012-05-24	006	33	0	N	spring	0.2432	20.5	38.2	F	M	3	1	1	2	0	0
2	2012-05-24	009	33	NA	N	spring	0.1136	15.5	28.7	F	M	2	NA	1	5	NA	NA
2	2012-05-24	005	33	0	N	spring	0.092	14.5	28	M	I	2.5	0	0	0	NA	NA
2	2012-05-24	008	33	0	N	spring	0.0976	15	29.1	F	I	3	0	0	0	0	0
2	2012-07-11	008	38	0	N	summer	0.0854	14.5	27.6	M	M	2.5	1	0	0	NA	NA
2	2012-07-11	001	38	0	N	summer	0.0904	15	28.2	F	I	3	0	0	0	0	0
2	2012-07-11	009	38	0	N	summer	0.07	14	26.4	M	I	2	0	0	0	NA	NA
2	2012-07-11	003	38	0	N	summer	0.1336	17.5	33.4	M	M	2.5	0	1	1	NA	NA
2	2012-07-11	012	39	0	N	summer	0.0584	13	25.7	M	I	2	0	0	0	NA	NA
2	2012-07-11	011	39	0	N	summer	0.052	12.5	25.1	M	I	2	0	0	0	NA	NA
2	2012-07-11	007	39	0	N	summer	0.2352	19	37.8	M	M	3.5	2	0	0	NA	NA
2	2012-07-11	001	39	0	N	summer	0.0648	13.4	26.3	M	NA	2	0	0	0	NA	NA
3	2011-09-28	563B	03	0	N	fall	0.0792	15.5	28	M	NA	3	0	0	0	NA	NA
3	2011-09-28	503A	03	0	N	fall	0.3208	23	44	M	M	2	1	1	2	NA	NA
3	2011-10-12	001B	05	0	N	fall	0.1668	19	35.7	F	M	3.5	1	0	0	1	0
3	2011-10-12	003B	05	0	N	fall	0.157	18.5	35.1	M	M	4	0	0	0	NA	NA
3	2011-10-12	007A	05	0	N	fall	0.0962	15	29	M	NA	2.5	0	0	0	NA	NA
3	2011-10-12	007B	05	0	N	fall	0.0462	11.5	21	F	I	3	NA	0	0	0	0
3	2011-10-12	004A1	05	0	N	fall	0.206	20	28.5	M	M	3	2	0	0	NA	NA
3	2011-10-12	004A2	05	0	N	fall	0.0768	15	28	F	I	3.5	0	0	0	0	0
3	2011-10-12	010A	05	NA	N	fall	0.191	19.5	35.5	F	M	2.5	1	0	0	1	0
3	2011-10-12	004B	05	0	N	fall	0.061	13.5	25	M	I	3.5	0	0	0	NA	NA
3	2011-10-12	003A	05	0	N	fall	0.173	18.5	34	M	M	2.5	1	0	0	NA	NA
3	2011-10-12	008A	05	0	N	fall	0.2556	21	38	M	M	2.5	2	0	0	NA	NA
3	2011-10-12	009B	05	0	N	fall	0.066	14	25.5	M	NA	3	1	0	0	NA	NA
3	2011-10-12	021B	05	NA	N	fall	0.2068	20.5	37	F	M	2.5	1	0	0	0	0
3	2011-10-12	019A	05	0	N	fall	0.3124	21.5	39.5	M	M	3.5	2	0	0	NA	NA
3	2011-11-02	012	06	0	N	fall	0.1544	18	33.8	F	M	3.5	1	0	0	0	0
3	2011-11-02	016	06	1	N	fall	0.3194	22	41.5	M	M	2	2	1	1	NA	NA
3	2011-11-02	015	06	1	N	fall	0.2732	21	40.3	M	M	2.5	2	1	1	NA	NA
3	2011-11-02	017	06	1	N	fall	0.3116	21	39.5	M	M	2.5	2	0	0	NA	NA
3	2011-11-02	001	06	0	N	fall	0.1874	20	38	F	M	3	1	0	0	1	0
3	2011-11-02	011	06	0	N	fall	0.0982	16	31	M	I	3	0	0	0	NA	NA
3	2011-11-02	006	06	NA	N	fall	0.2088	20	38	M	M	2.5	1	0	0	NA	NA
3	2011-11-02	010	06	0	N	fall	0.2934	22	41.5	M	M	1.5	2	0	0	NA	NA
3	2011-11-02	009	06	NA	N	fall	0.322	23	43	M	M	2.5	2	0	0	NA	NA
3	2011-11-02	008	06	1	N	fall	0.2652	21	40	M	M	1.5	1	0	0	NA	NA
3	2011-11-02	002	06	0	N	fall	0.2352	21	39	M	M	3.5	2	0	0	NA	NA
3	2011-11-02	011	07	0	N	fall	0.0498	12	23	F	I	3.5	1	0	0	0	0
3	2011-11-02	009	07	0	N	fall	0.2938	21.5	41	M	M	3.5	2	1	2	NA	NA
3	2012-01-11	005	12	0	N	winter	0.072	13.5	26.5	M	M	2	0	0	0	NA	NA
3	2012-01-19	001	15	0	N	winter	0.043	11.5	20.8	F	I	1	0	0	0	0	0
3	2012-01-19	003	15	1	N	winter	0.3554	23.8	44.6	M	M	2.5	2	1	2	NA	NA
3	2012-01-19	004	15	0	N	winter	0.0814	15	28	M	I	1.5	1	0	0	NA	NA
3	2012-01-19	007	15	NA	N	winter	0.2614	21.5	30.5	F	M	2	1	1	3	1	0
3	2012-01-19	010	15	0	N	winter	0.3362	22	43	F	M	1	1	1	6	0	0
3	2012-02-02	009	17	0	N	winter	0.0362	10.8	20	M	NA	1.5	0	0	0	NA	NA
3	2012-02-09	007	19	0	N	winter	0.098	15.75	28.75	F	M	3	1	0	0	0	0
3	2012-02-09	005	19	0	N	winter	0.1036	16	29.25	F	I	2	NA	0	0	0	0
3	2012-02-09	004	19	0	N	winter	0.0748	13.5	25.8	M	NA	1.5	0	0	0	NA	NA
3	2012-02-09	006A	19	0	N	winter	0.0578	12.5	24.1	M	I	2	0	0	0	NA	NA
3	2012-02-09	006B	19	0	N	winter	0.0544	12.5	24.5	M	I	1.5	1	0	0	NA	NA
3	2012-02-09	013	19	0	N	winter	0.3086	21.5	39.5	F	M	2	2	0	0	0	0
3	2012-02-09	012	19	0	N	winter	0.4024	23.5	42.3	M	M	2	NA	1	5	NA	NA
3	2012-02-09	009	19	0	N	winter	0.1876	18.5	34.8	M	M	2	2	0	0	NA	NA
3	2012-03-29	015	22	0	B	spring	0.1582	17.5	40	M	M	2	2	1	2	NA	NA
3	2012-04-19	005	27	0	N	spring	0.0438	12	23.3	M	I	2	0	0	0	NA	NA
3	2012-04-19	006	27	0	N	spring	0.0418	11.6	22.3	F	I	1.5	0	0	0	0	0
3	2012-04-19	002	27	0	N	spring	0.277	21	40.1	M	M	2.5	2	1	4	NA	NA
3	2012-04-19	008	27	1	N	spring	0.3552	23.5	43.6	F	M	3	2	1	4	1	1
3	2012-04-19	004	27	0	N	spring	0.068	13	24.2	M	I	2	0	0	0	NA	NA
3	2012-05-03	004	28	0	N	spring	0.1276	17.4	31.8	F	M	1.5	1	0	0	0	0
3	2012-05-03	005	28	0	N	spring	0.3554	22.5	41	M	M	3	1	0	0	NA	NA
3	2012-05-03	013	28	0	N	spring	0.0568	12.5	24.1	M	I	2	0	0	0	NA	NA
3	2012-05-03	010	29	0	N	spring	0.0554	11.8	22.8	M	NA	1	1	0	0	NA	NA
3	2012-05-03	016	29	0	N	spring	0.0466	11.8	22.65	M	I	1	NA	0	0	NA	NA
3	2012-05-03	008	29	0	N	spring	0.0408	11	21.7	NA	I	1	1	0	0	NA	NA
3	2012-05-10	003	30	0	N	spring	0.0636	12.8	24.5	M	I	3	0	0	0	NA	NA
3	2012-05-10	012	30	0	N	spring	0.4172	23.5	43.2	F	M	1.5	1	1	1	1	1
3	2012-05-10	013	30	0	N	spring	0.0682	13.9	25.8	M	NA	2	0	0	0	NA	NA
3	2012-05-10	017	31	0	N	spring	0.0664	13.5	25.7	M	I	1.5	0	0	0	NA	NA
3	2012-05-25	004	32	0	N	spring	0.0496	12.5	24.5	F	I	1.5	0	0	0	0	0
3	2012-05-25	015	33	0	N	spring	0.0694	13	25.6	NA	I	2	1	0	0	0	0
3	2012-05-25	013	33	0	N	spring	0.0588	12.5	21.1	F	I	2	NA	1	3	NA	NA
3	2012-05-25	006	33	NA	N	spring	0.2384	20	38.8	M	M	3	2	1	4	NA	NA
3	2012-05-25	007	33	NA	N	spring	0.2664	19.5	36.4	M	M	3	2	0	0	NA	NA
3	2012-05-25	011	33	NA	N	spring	0.0816	14	26.2	M	I	2.5	0	0	0	NA	NA
3	2012-05-25	014	33	0	N	spring	0.0938	15.5	29.9	M	NA	2.5	0	0	0	NA	NA
3	2012-07-12	005	38	0	N	summer	0.02874	20.6	38.8	M	M	3	1	1	1	NA	NA
3	2012-07-12	001	38	0	N	summer	0.2596	20.8	39.2	M	M	3	2	0	0	NA	NA
3	2012-07-12	002	38	NA	N	summer	0.0824	14.2	27	M	I	2.5	0	0	0	NA	NA
3	2012-07-12	003	38	0	N	summer	0.1238	16.6	31.5	F	M	3	NA	0	0	NA	NA
3	2012-07-12	007	38	0	N	summer	0.066	19.5	32.2	M	NA	3	0	0	0	NA	NA
3	2012-07-12	008	38	0	N	summer	0.0434	11.4	22.5	M	I	2.5	0	0	0	NA	NA
3	2012-07-12	005	39	0	N	summer	0.0824	15	28.65	M	NA	3	0	0	0	NA	NA
3	2012-07-12	001	39	0	N	summer	0.0678	13.5	25.6	F	I	3	0	0	0	0	0
3	2012-07-12	009	39	0	N	summer	0.0604	13.2	25.8	F	I	2	0	0	0	0	0
3	2012-07-12	002A	39	0	N	summer	0.051	12.5	24.3	F	I	2	0	0	0	0	0
3	2012-07-12	004	39	NA	N	summer	0.0628	12.6	24.8	M	NA	2	0	0	0	NA	NA
3	2012-07-12	002B	39	0	N	summer	0.0482	12.5	23.6	F	I	2	0	0	0	0	0
3	2012-08-02	017	42	0	B	summer	0.046	12.3	26.5	F	NA	3	0	0	0	0	0
3	2012-03-08	005	DO	0	N	spring	0.0778	14	26.5	M	NA	2	0	0	0	NA	NA
4	2011-10-13	001B	05	0	N	fall	0.3107	23	39.5	F	M	3	1	0	0	1	1
4	2011-10-13	002A	05	0	N	fall	0.3852	25	44.5	M	M	3.5	2	0	0	NA	NA
4	2011-10-13	010B	05	0	N	fall	0.0588	14	26	M	NA	3	0	0	0	NA	NA
4	2011-10-13	010A	05	0	N	fall	0.0664	14	25	F	I	2.5	0	0	0	0	0
4	2011-10-13	007B1	05	NA	N	fall	0.0432	11.5	22	F	I	3	0	0	0	0	0
4	2011-10-13	007B2	05	NA	N	fall	0.0464	12	22.5	F	I	3	0	0	0	0	0
4	2011-10-13	003A	05	0	N	fall	0.0982	16	29	M	M	3	1	0	0	NA	NA
4	2011-10-13	003B	05	0	N	fall	0.0684	13.5	25	F	NA	4	0	0	0	0	0
4	2011-10-13	009B	05	0	N	fall	0.0416	11	20.5	F	I	4	1	1	1	0	0
4	2011-10-13	009A	05	0	N	fall	0.0586	13	24	M	NA	3	0	0	0	NA	NA
4	2011-10-13	017B	05	0	N	fall	0.198	19.5	37.5	M	M	2.5	2	0	0	NA	NA
4	2011-10-13	017A	05	0	N	fall	0.1956	20	37.5	F	M	2.5	1	0	0	1	1
4	2011-10-13	004B	05	0	N	fall	0.0327	9	17.6	M	NA	3	0	0	0	NA	NA
4	2011-10-13	005B	05	0	N	fall	0.057	12	25.5	M	I	3	0	0	0	NA	NA
4	2011-11-03	010	06	0	N	fall	0.3	21	39.75	M	M	3	2	1	1	NA	NA
4	2011-11-03	014	06	1	N	fall	0.38	26	45	M	M	3.5	2	1	1	NA	NA
4	2011-11-03	013	06	0	N	fall	0.0518	12	22.7	F	I	4	0	0	0	0	0
4	2011-11-03	012	06	0	N	fall	0.058	12.5	23.6	F	I	4	0	0	0	0	0
4	2011-11-03	011	06	0	N	fall	0.0552	12.5	22.8	F	I	3.5	0	0	0	0	0
4	2011-11-03	015	06	1	N	fall	0.3848	22.5	43.7	M	M	2	2	1	2	NA	NA
4	2011-11-03	017	06	0	N	fall	0.2384	21	40	M	M	2.5	2	1	2	NA	NA
4	2011-11-03	016	06	1	N	fall	0.3316	21.5	39.8	F	M	2	2	1	4	1	1
4	2011-11-03	001	06	1	N	fall	0.3092	21	41	M	M	3	1	0	0	NA	NA
4	2011-11-03	006	06	NA	N	fall	0.209	19	37	M	M	2	2	0	0	NA	NA
4	2011-11-03	009	06	0	N	fall	0.1598	18.5	35.1	F	M	3	2	0	0	0	0
4	2011-11-03	003	06	1	N	fall	0.2652	21	38.5	M	M	2	2	1	7	NA	NA
4	2011-11-03	008	06	NA	N	fall	0.3634	23	43.8	M	M	2.5	2	0	0	NA	NA
4	2011-11-03	007	06	0	N	fall	0.2612	21.5	40.5	M	M	3	1	0	0	NA	NA
4	2011-11-18	009	08	0	N	fall	0.07	13.5	19.2	M	M	3.5	0	0	0	NA	NA
4	2011-11-18	014	08	0	N	fall	0.128	17.7	33.1	F	NA	2	1	1	1	1	0
4	2012-01-12	001	12	0	N	winter	0.0962	15.5	29	M	M	2	0	0	0	NA	NA
4	2012-02-03	009	17	0	N	winter	0.0294	9.5	18	F	I	2	0	0	0	0	0
4	2012-02-10	020	18	0	N	winter	0.2598	20	39.5	M	M	2.5	2	0	0	NA	NA
4	2012-02-10	012	19	0	N	winter	0.322	22	41.5	M	M	2	1	0	0	NA	NA
4	2012-02-10	014	19	0	N	winter	0.3128	22	40.5	M	M	1.5	2	1	1	NA	NA
4	2012-02-10	010	19	0	N	winter	0.3586	23	31	M	M	2	2	1	2	NA	NA
4	2012-02-10	015	19	0	N	winter	0.3028	22	41.5	M	M	1.5	2	0	0	NA	NA
4	2012-02-10	006	19	0	N	winter	0.0566	13	24.7	M	NA	1.5	0	0	0	NA	NA
4	2012-02-10	009	19	0	N	winter	0.2734	21	40	M	M	2	2	0	0	NA	NA
4	2012-02-10	007	19	0	N	winter	0.2854	21	40	M	M	3	2	1	2	NA	NA
4	2012-02-10	004	19	0	N	winter	0.076	13.5	25.5	M	I	1.5	1	0	0	NA	NA
4	2012-02-10	003	19	0	N	winter	0.3098	22	40.5	M	M	1.5	2	1	1	NA	NA
4	2012-02-10	008	19	0	N	winter	0.0584	12.5	23.85	M	NA	2	0	0	0	NA	NA
4	2012-02-10	002	19	1	N	winter	0.3708	23.5	42.7	F	M	2	2	1	5	1	0
4	2012-02-10	018	19	1	N	winter	0.2992	22.5	41.8	F	M	3	2	1	4	0	0
4	2012-03-23	007	21	0	N	spring	0.0598	13	25	F	I	2	0	0	0	0	0
4	2012-03-30	008	21	0	N	spring	0.0834	14.75	27.45	F	M	1.5	0	0	0	0	0
4	2012-04-20	006	27	0	N	spring	0.0496	12	23.2	M	I	1.5	0	0	0	NA	NA
4	2012-04-20	003	27	0	N	spring	0.0908	14	27.6	M	I	1.5	0	0	0	NA	NA
4	2012-05-04	008	28	0	N	spring	0.1736	18	34.4	F	M	2	1	0	0	0	0
4	2012-05-04	010	28	0	N	spring	0.028	9.5	17.6	F	I	2	0	0	0	0	0
4	2012-05-04	015	28	0	N	spring	0.1498	17.9	32.1	M	NA	2	1	0	0	NA	NA
4	2012-05-04	018	29	0	N	spring	0.0474	12.3	23.6	F	I	1	0	0	0	0	0
4	2012-05-04	016	29	0	N	spring	0.0478	12	22.8	F	I	1.5	0	0	0	0	0
4	2012-05-04	013	29	0	N	spring	0.041	11.5	19.9	M	I	1	0	0	0	NA	NA
4	2012-05-11	002	30	0	N	spring	0.0694	13.8	26.4	F	I	2	0	0	0	0	0
4	2012-05-11	004	30	0	N	spring	0.0834	15	29.6	M	M	1.5	0	0	0	NA	NA
4	2012-05-11	005	30	0	N	spring	0.073	13	24.5	M	I	2.5	0	0	0	NA	NA
4	2012-05-11	006	30	0	N	spring	0.0738	13.5	26.35	F	I	2	0	0	0	0	0
4	2012-05-11	003	30	NA	N	spring	0.2386	19.5	37	M	M	2	2	1	1	NA	NA
4	2012-05-11	003	31	0	N	spring	0.2016	19.5	37.85	F	M	2.5	1	1	1	1	0
4	2012-05-11	017	31	0	N	spring	0.038	10.5	20	F	I	2	0	1	1	0	0
4	2012-05-29	004	32	0	N	spring	0.058	14	27.5	M	I	2	0	0	0	NA	NA
4	2012-05-29	007	32	0	N	spring	0.0644	14	27	F	I	2	0	0	0	0	0
4	2012-05-29	008	32	0	N	spring	0.255	21	41.5	F	M	3	1	0	0	1	0
4	2012-05-29	011	33	0	N	spring	0.1076	16.25	31.25	F	M	2.5	1	0	0	0	0
4	2012-05-29	016	33	0	N	spring	0.1168	16	31.5	M	M	2	1	0	0	NA	NA
4	2012-05-29	010	33	0	N	spring	0.3368	22	43.3	M	M	3	2	1	4	NA	NA
4	2012-07-13	008	38	0	N	summer	0.0438	12	22.7	M	NA	2	0	1	2	NA	NA
4	2012-07-13	003	39	0	N	summer	0.09	15.5	29.4	M	M	2.5	0	0	0	NA	NA
4	2012-07-13	002	39	0	N	summer	0.1558	17.5	34	M	M	3	1	0	0	NA	NA
4	2012-07-13	001	39	0	N	summer	0.1372	17.8	34.3	M	M	3	1	0	0	NA	NA
4	2012-07-13	009	39	0	N	summer	0.0632	13.4	26.5	F	I	2	1	0	0	0	0
4	2012-07-13	006	39	0	N	summer	0.216	20.4	39.4	F	M	3.5	2	0	0	1	0
5	2011-10-14	573A	03	0	N	fall	0.0572	13	24	F	I	3	0	0	0	0	0
5	2011-10-14	003B	05	0	N	fall	0.09	15	26.5	F	I	3.5	0	0	0	0	0
5	2011-10-14	004B	05	0	N	fall	0.2052	19	37	M	M	2.5	1	0	0	NA	NA
5	2011-10-14	004A	05	NA	N	fall	0.046	11.5	20.5	F	I	4.5	2	0	0	0	0
5	2011-10-14	010B	05	0	N	fall	0.0932	14	27.9	F	I	3.5	2	0	0	0	0
5	2011-10-14	007A	05	0	N	fall	0.042	11.5	21	F	I	3.5	0	0	0	0	0
5	2011-10-14	008A	05	NA	N	fall	0.0662	13.5	25	M	NA	2	0	0	0	NA	NA
5	2011-10-14	011B	05	NA	N	fall	0.0421	11.5	22.5	M	NA	3	0	0	0	NA	NA
5	2011-10-14	011A	05	0	N	fall	0.0502	12	23.8	M	NA	2.5	1	0	0	NA	NA
5	2011-11-04	017	06	NA	N	fall	0.4464	24	46.2	M	M	2	2	1	4	NA	NA
5	2011-11-04	016	06	NA	N	fall	0.3694	23.5	44.6	M	M	2	1	1	3	NA	NA
5	2011-11-04	010	06	1	N	fall	0.2578	21.5	41.6	M	M	2.5	1	1	1	NA	NA
5	2011-11-04	012	06	NA	N	fall	0.0574	11	21.1	F	I	2.5	NA	0	0	NA	NA
5	2011-11-04	006	06	1	N	fall	0.3828	23.5	45.6	F	M	2	2	0	0	NA	NA
5	2011-11-04	007	06	1	N	fall	0.245	20	38	M	M	2.5	1	1	2	NA	NA
5	2011-11-04	001	06	0	N	fall	0.1574	18.5	35.3	F	M	3	1	0	0	0	0
5	2011-11-04	007B	07	0	N	fall	0.0678	13	25	M	I	4.5	1	0	0	NA	NA
5	2011-11-04	008B	07	0	N	fall	0.0638	12.5	23.9	M	I	3	0	0	0	NA	NA
5	2011-11-22	019	09	0	N	fall	0.2408	21	40.5	F	M	3	1	0	0	1	0
5	2012-01-24	007	14	0	N	winter	0.1496	17	33	M	M	1.5	1	0	0	NA	NA
5	2012-01-24	011	15	0	N	winter	0.0502	12	23	M	I	1	0	0	0	NA	NA
5	2012-02-07	009	17	0	N	winter	0.1464	12	22	F	I	1.5	0	0	0	0	0
5	2012-02-07	003	17	0	N	winter	0.1318	17	32.5	M	M	1.5	1	0	0	NA	NA
5	2012-02-14	017	18	0	N	winter	0.068	13.5	26	M	I	2.5	0	0	0	NA	NA
5	2012-02-14	008	19	0	N	winter	0.0446	11	22	F	I	2	0	0	0	0	0
5	2012-02-14	016	19	1	N	winter	0.3838	23.5	43.5	M	M	1.5	2	1	4	NA	NA
5	2012-02-14	007	19	0	N	winter	0.2832	22	40.6	M	M	2	2	1	1	NA	NA
5	2012-02-14	014	19	0	N	winter	0.2132	20	37.5	F	M	1.5	1	1	3	0	0
5	2012-02-14	013	19	1	N	winter	0.2784	21.5	39.5	M	M	1.5	2	1	2	NA	NA
5	2012-02-14	010	19	NA	N	winter	0.2224	20	36.6	M	M	2	2	0	0	NA	NA
5	2012-02-14	011	19	0	N	winter	0.0458	12	22.7	M	I	1	0	0	0	NA	NA
5	2012-02-14	004	19	1	N	winter	0.4114	23.5	42.5	M	M	3	2	1	3	NA	NA
5	2012-03-27	013	20	0	N	spring	0.1606	19	35.5	F	M	2.5	NA	0	0	NA	NA
5	2012-03-27	008	21	0	N	spring	0.0734	14	27.5	M	M	1.5	1	0	0	NA	NA
5	2012-03-27	011	21	1	N	spring	0.0602	12.5	24.5	F	I	1	0	0	0	0	0
5	2012-03-27	007	21	0	N	spring	0.0664	14	27.5	M	I	1	1	0	0	NA	NA
5	2012-03-27	015	21	0	N	spring	0.0564	13	26	M	M	1.5	0	0	0	NA	NA
5	2012-04-24	005	27	0	N	spring	0.0532	12.3	23.3	M	I	2.5	1	0	0	NA	NA
5	2012-04-24	006	27	0	N	spring	0.0592	12.7	24.3	F	I	3	0	0	0	0	0
5	2012-05-08	012	29	0	N	spring	0.0518	12	22.7	M	I	1.5	0	0	0	NA	NA
5	2012-05-08	015	29	0	N	spring	0.06	13	24.4	M	M	1.5	0	0	0	NA	NA
5	2012-05-15	003	30	0	N	spring	0.106	16	29.3	M	M	3	2	0	0	NA	NA
5	2012-05-15	004	30	0	N	spring	0.0824	15.2	28.5	F	M	2.5	0	0	0	0	0
5	2012-05-15	009	30	0	N	spring	0.0652	14	27	F	I	2.5	0	0	0	0	0
5	2012-05-15	016	30	0	N	spring	0.1968	19.8	36.9	M	M	3	2	0	0	NA	NA
5	2012-05-15	017	31	0	N	spring	0.0244	9.6	17.5	F	I	2	0	0	0	0	0
5	2012-05-15	016	31	0	N	spring	0.024	9.8	17.7	M	I	2	0	0	0	NA	NA
5	2012-05-30	001	32	0	N	spring	0.0644	13.3	25.8	M	I	2.5	0	0	0	NA	NA
5	2012-05-30	007	32	0	N	spring	0.061	13.6	25.4	F	NA	2	1	0	0	0	0
5	2012-05-30	008	32	0	N	spring	0.1904	19	35	M	M	3	1	1	1	NA	NA
5	2012-05-30	009	32	0	N	spring	0.059	13	25.5	M	NA	3	0	0	0	NA	NA
5	2012-05-30	016	33	NA	N	spring	0.191	19.5	37.6	M	M	2.5	0	1	3	NA	NA
5	2012-05-30	014	33	0	N	spring	0.0894	15	28.2	M	I	3	0	0	0	NA	NA
5	2012-05-30	013	33	NA	N	spring	0.051	12.5	23.6	M	I	1.5	0	0	0	NA	NA
5	2012-05-30	017	33	0	N	spring	0.1528	17.2	32.3	F	NA	3	2	0	0	0	0
5	2012-05-30	011	33	0	N	spring	0.1604	18.5	35.4	M	M	2	2	1	1	NA	NA
5	2012-05-30	009	33	0	N	spring	0.1054	15.6	29.8	F	NA	2.5	1	0	0	0	0
5	2012-05-30	008	33	0	N	spring	0.0922	15.3	28.8	F	NA	2	1	0	0	0	0
5	2012-05-30	007	33	0	N	spring	0.1224	16.5	31.5	F	M	2.5	2	0	0	0	0
5	2012-06-26	010	34	0	N	summer	0.203	19.5	37.7	F	M	2.5	2	0	0	1	1
5	2012-07-17	002	38	0	N	summer	0.0964	15.25	30	F	I	2.5	0	1	1	0	0
5	2012-07-17	003	38	0	N	summer	0.268	22	40.75	F	M	2.5	1	1	2	1	0
5	2012-07-17	008	38	0	N	summer	0.1358	17	34	M	M	3	1	0	0	NA	NA
5	2012-07-17	007	38	0	N	summer	0.1726	19	36.75	M	M	2.5	2	0	0	NA	NA
5	2012-07-17	009	38	0	N	summer	0.071	13.5	26.5	F	I	2	1	0	0	0	0
5	2012-07-17	009	39	NA	N	summer	0.1914	19	38	F	M	3	2	0	0	1	1
5	2012-08-08	016	42	0	B	summer	0.0634	13.4	28	F	I	3	1	0	0	0	0
5	2012-08-08	017	42	0	B	summer	0.0626	13	27.8	M	NA	3	0	0	0	NA	NA
5	2012-03-13	001A	CA	0	B	spring	0.0258	9	20	M	I	3	0	0	0	NA	NA
5	2012-03-13	001B	CA	0	B	spring	0.0244	8	19	M	I	3.5	0	0	0	NA	NA
5	2012-03-13	001	OB	0	N	spring	0.071	13.5	25.1	F	I	1.5	0	0	0	0	0
5	2012-03-13	001	UD	0	N	spring	0.1252	17	31	F	M	3	1	0	0	0	0
6	2011-10-04	398B	01	1	N	fall	0.3896	25	42.5	M	M	3	2	0	0	NA	NA
6	2011-10-04	461B	02	0	N	fall	0.2216	20.5	36.7	M	M	2	2	0	0	NA	NA
6	2011-10-18	011A	05	NA	N	fall	0.0588	13	24	F	I	3	0	0	0	0	0
6	2011-10-18	003B	05	0	N	fall	0.1532	18	33.2	M	M	3	1	0	0	NA	NA
6	2011-10-18	007A	05	0	N	fall	0.09	15	29	F	I	2	0	0	0	0	0
6	2011-10-18	001A	05	0	N	fall	0.0676	13.5	25.7	M	I	3	0	0	0	NA	NA
6	2011-10-18	001B	05	0	N	fall	0.152	18.5	35.1	F	M	2	0	0	0	0	0
6	2011-10-18	004B	05	0	N	fall	0.0773	14	26.5	F	I	2.5	0	0	0	0	0
6	2011-10-18	008A	05	0	N	fall	0.0734	13.5	25.5	F	I	3.5	0	0	0	0	0
6	2011-10-18	021B	05	0	N	fall	0.2746	20.5	38	F	M	2	2	0	0	1	1
6	2011-11-04	009	06	1	N	fall	0.3966	23	44.7	M	M	2.5	2	1	1	NA	NA
6	2011-11-08	006B	06	0	N	fall	0.1828	19	36.7	F	M	2.5	1	0	0	0	0
6	2011-11-08	004	06	NA	N	fall	0.2888	21	40.4	M	M	1.5	2	1	3	NA	NA
6	2011-11-08	017	06	0	N	fall	0.2638	20	39.9	M	M	1.5	2	1	1	NA	NA
6	2011-11-08	016	06	1	N	fall	0.338	22	42.5	M	M	2	2	1	4	NA	NA
6	2011-11-08	001	06	0	N	fall	0.2118	20	37.9	F	M	3	1	0	0	0	0
6	2011-11-08	006	06	0	N	fall	0.331	23.5	43.8	M	M	1	1	1	6	NA	NA
6	2011-11-08	012	06	0	N	fall	0.0674	14	25.8	F	I	3.5	1	0	0	0	0
6	2011-11-08	015	06	0	N	fall	0.2312	22	39.2	F	M	2.5	2	0	0	0	0
6	2011-11-08	010	06	0	N	fall	0.3064	22	43.2	M	M	1	2	1	1	NA	NA
6	2011-11-08	014	06	0	N	fall	0.235	20.5	38.9	F	M	2.5	1	1	1	1	0
6	2011-11-08	011	06	1	N	fall	0.2766	22.5	41.4	F	M	2	2	0	0	1	1
6	2011-11-08	007	06	1	N	fall	0.3888	24	43.9	F	M	2	2	0	0	1	1
6	2011-11-08	002	06	NA	N	fall	0.2328	21	40.8	M	M	2	1	0	0	NA	NA
6	2011-11-08	009	06	1	N	fall	0.311	23	43.7	F	M	2	2	0	0	1	1
6	2011-11-08	008	06	1	N	fall	0.3058	23.5	43.2	F	M	0.5	1	0	0	1	0
6	2011-11-08	008A	07	0	N	fall	0.2774	20.5	39.3	F	M	2.5	2	1	1	1	1
6	2011-11-08	006	07	NA	N	fall	0.0654	13	25.4	M	I	3.5	0	0	0	NA	NA
6	2011-11-08	007B	07	0	N	fall	0.0672	13.5	25.9	F	I	4	1	0	0	0	0
6	2011-11-08	008B	07	0	N	fall	0.1496	18	34.9	M	M	2	1	0	0	NA	NA
6	2012-01-17	003	12	0	N	winter	0.2742	21.5	41	F	M	2	1	0	0	1	0
6	2012-01-25	010	14	0	N	winter	0.3622	24	45	M	M	1.5	1	1	2	NA	NA
6	2012-01-25	001	15	0	N	winter	0.0702	13.5	25	F	I	2	1	0	0	0	0
6	2012-01-25	009	15	0	N	winter	0.0492	12.5	24	F	I	2.5	0	0	0	0	0
6	2012-01-25	008	15	0	N	winter	0.0696	13.5	25.5	F	I	2.5	0	0	0	0	0
6	2012-01-25	011	15	0	N	winter	0.0546	13	22.8	M	I	2	0	0	0	NA	NA
6	2012-01-25	010	15	0	N	winter	0.0662	13.5	25.3	M	I	1.5	0	0	0	NA	NA
6	2012-01-25	007	15	0	N	winter	0.045	11.5	22.1	M	I	2	0	0	0	NA	NA
6	2012-01-25	002	15	0	N	winter	0.3032	22.2	40.2	F	M	2	2	0	0	1	0
6	2012-02-15	013	18	0	N	winter	0.0678	13.5	25.5	M	I	1.5	1	0	0	NA	NA
6	2012-02-15	007	19	0	N	winter	0.2708	20.5	38.7	M	M	2.5	2	0	0	NA	NA
6	2012-02-15	006	19	NA	N	winter	0.2396	20	38	M	M	3	2	1	1	NA	NA
6	2012-02-15	008	19	1	N	winter	0.2968	21	40	M	M	2	1	1	5	NA	NA
6	2012-02-15	014	19	0	N	winter	0.2766	21	40	M	M	1.5	1	1	3	NA	NA
6	2012-02-15	009	19	0	N	winter	0.2368	20.5	38	M	M	2	1	1	1	NA	NA
6	2012-02-15	004	19	1	N	winter	0.1686	18	34.1	M	M	2.5	2	0	0	NA	NA
6	2012-02-15	003	19	0	N	winter	0.2298	19	36.8	M	M	2	2	0	0	NA	NA
6	2012-02-15	010	19	1	N	winter	0.3576	24.5	43.5	M	M	3	2	0	0	NA	NA
6	2012-02-15	018	19	NA	N	winter	0.1854	19.5	36	F	M	2	1	0	0	0	0
6	2012-03-28	012	20	0	N	spring	0.2422	20	38	M	M	3	2	0	0	NA	NA
6	2012-03-28	008	21	1	N	spring	0.2544	21	39.5	M	M	2.5	1	1	1	0	0
6	2012-04-18	003	24	0	N	spring	0.1734	19	35.7	M	M	2	1	0	0	NA	NA
6	2012-04-18	010	25	0	N	spring	0.2202	20.5	39	F	M	1.5	2	1	1	1	1
6	2012-04-25	006	26	1	N	spring	0.2526	20	37.1	M	M	3	1	1	7	NA	NA
6	2012-04-25	006	27	0	N	spring	0.0904	14.5	27	F	I	1.5	1	0	0	0	0
6	2012-04-25	005	27	0	N	spring	0.0788	13.5	25.4	M	I	2.5	1	0	0	NA	NA
6	2012-05-09	013	28	0	N	spring	0.0498	12	23.5	M	I	2	0	0	0	NA	NA
6	2012-05-09	013	29	NA	N	spring	0.1574	18.5	35	F	NA	2	NA	0	0	1	0
6	2012-05-09	015	29	0	N	spring	0.0682	13	24.6	M	NA	2	0	0	0	NA	NA
6	2012-05-16	003	30	0	N	spring	0.0712	14	27.2	M	I	2	0	0	0	NA	NA
6	2012-05-16	004	30	NA	N	spring	0.0818	14.8	27.4	M	I	1.5	0	0	0	NA	NA
6	2012-05-16	008	30	0	N	spring	0.1958	20	37.1	F	M	2.5	2	0	0	0	0
6	2012-05-16	012	30	0	N	spring	0.0492	12.6	23.8	M	M	2	NA	0	0	NA	NA
6	2012-05-16	016A	31	0	N	spring	0.0274	9.3	17.7	F	I	1.5	0	1	1	0	0
6	2012-05-16	016B	31	0	N	spring	0.0284	9.8	18.5	M	I	1.5	0	0	0	NA	NA
6	2012-05-16	017	31	0	N	spring	0.0244	9.5	17.6	M	I	1.5	0	0	0	NA	NA
6	2012-05-31	002	32	0	N	spring	0.1596	18.5	35	F	M	2	0	1	1	0	0
6	2012-05-31	003	32	0	N	spring	0.0576	13.2	25.1	F	M	2	1	0	0	0	0
6	2012-05-31	014	33	0	N	spring	0.0384	11	21.6	M	I	2	0	0	0	NA	NA
6	2012-05-31	011	33	0	N	spring	0.0982	16	30.25	F	M	2.5	0	0	0	0	0
6	2012-05-31	013	33	0	N	spring	0.0572	12.7	25.1	F	I	2.5	0	0	0	0	0
6	2012-05-31	008	33	0	N	spring	0.0964	16	29.9	M	I	3	1	0	0	NA	NA
6	2012-05-31	004	33	0	N	spring	0.1956	19	36.1	M	M	3	2	1	5	NA	NA
6	2012-07-18	001	38	0	N	summer	0.0436	12	22.3	M	NA	1.5	0	0	0	NA	NA
6	2012-07-18	002	38	0	N	summer	0.0678	13.8	26.4	F	NA	1.5	0	0	0	0	0
6	2012-07-18	003	38	0	N	summer	0.3168	22.2	42.2	M	M	3.5	2	1	4	NA	NA
6	2012-07-18	007	38	0	N	summer	0.0764	14.3	28.1	F	I	1.5	0	0	0	0	0
6	2012-07-18	008	38	0	N	summer	0.056	12.5	24.9	F	I	2	0	0	0	0	0
6	2012-07-18	002	39	0	N	summer	0.0828	14	27.5	M	NA	1	0	0	0	NA	NA
6	2012-07-18	009	39	0	N	summer	0.0818	14.2	27.8	M	I	2.5	0	0	0	NA	NA
6	2012-07-18	010	39	0	N	summer	0.0428	12.1	23.55	M	I	1.5	0	0	0	NA	NA
6	2012-07-18	012	39	0	N	summer	0.0692	14	27.9	F	I	2.5	0	0	0	0	0
6	2012-07-18	013	39	0	N	summer	0.1526	18	34.6	M	M	2.5	1	0	0	NA	NA
6	2012-03-14	001A	CA	0	B	spring	0.028	8.5	20.5	M	I	3.5	0	0	0	NA	NA
6	2012-03-14	001B	CA	0	B	spring	0.0284	9	20.6	F	I	2.5	0	0	0	0	0
6	2012-03-14	001	UD	0	N	spring	0.1508	18	32.7	M	M	2.5	2	0	0	NA	NA
6	2012-03-14	001A	UDS	0	B	spring	0.029	10	21	M	I	2	0	0	0	NA	NA
6	2012-03-14	001B	UDS	0	B	spring	0.03	10	20.6	F	I	2	0	0	0	0	0
7	2011-10-05	573B	03	0	N	fall	0.0474	12.5	23.5	F	I	2.5	0	0	0	0	0
7	2011-10-19	003B	05	0	N	fall	0.128	16.5	31.5	M	M	3.5	0	0	0	NA	NA
7	2011-10-19	005B	05	0	N	fall	0.058	13	25	F	I	2	0	0	0	0	0
7	2011-10-19	013A	05	0	N	fall	0.0608	12.5	24.5	F	I	2.5	0	0	0	0	0
7	2011-11-09	005	06	1	N	fall	0.2666	22	39.2	F	M	1.5	1	0	0	1	0
7	2011-11-09	009	06	1	N	fall	0.3332	21.5	41.8	M	M	1.5	2	0	0	NA	NA
7	2011-11-09	017	06	1	N	fall	0.2954	22	37.3	F	M	2.5	2	0	0	1	0
7	2011-11-09	008	06	1	N	fall	0.251	21	41	M	M	1.5	2	1	1	NA	NA
7	2011-11-09	016	06	0	N	fall	0.2058	20.5	36.5	F	M	2	1	0	0	0	0
7	2011-11-09	010	06	0	N	fall	0.2476	20.5	39	F	M	2	0	0	0	0	1
7	2011-11-09	012	06	0	N	fall	0.2668	21.5	40.5	F	M	1.5	2	0	0	0	0
7	2011-11-09	011	06	1	N	fall	0.1778	20	38.8	F	NA	3	2	0	0	0	0
7	2011-11-09	006	06	NA	N	fall	0.1892	20	37.9	F	M	2.5	1	0	0	0	0
7	2011-11-04	011	06	1	N	fall	0.2518	21	37.7	M	M	1	1	0	1	NA	NA
7	2011-11-09	006B	06	0	N	fall	0.2194	21	39.4	F	M	2.5	1	0	0	1	0
7	2011-11-09	013	06	NA	N	fall	0.4184	24.5	47.2	M	M	2.5	2	0	0	NA	NA
7	2011-11-09	015	06	1	N	fall	0.286	20.5	39.9	M	M	3.5	2	1	1	NA	NA
7	2011-11-09	008B	07	0	N	fall	0.068	13	26.1	F	I	4	0	0	0	0	0
7	2011-11-09	007B	07	0	N	fall	0.0656	13.5	26.1	M	I	4.5	1	0	0	NA	NA
7	2012-01-18	011	12	0	N	winter	0.291	21.5	42.5	M	M	2.5	1	0	0	NA	NA
7	2012-01-26	008	15	0	N	winter	0.0534	11.5	22.5	F	I	1	0	0	0	0	0
7	2012-01-26	016	15	0	N	winter	0.0468	12.25	22.85	F	I	1.5	NA	0	0	NA	NA
7	2012-01-26	010	15	0	N	winter	0.072	13.2	24.5	F	I	1.5	0	0	0	0	0
7	2012-01-26	007	15	0	N	winter	0.1914	21.5	38.7	F	M	1.5	1	1	1	1	0
7	2012-02-16	006	19	0	N	winter	0.0724	13.5	25.8	F	I	2	2	0	0	0	0
7	2012-02-16	004	19	0	N	winter	0.063	13	24.6	F	I	2	0	0	0	0	0
7	2012-02-16	008	19	0	N	winter	0.2104	19.75	37.75	M	M	3	2	0	0	NA	NA
7	2012-02-16	012	19	1	N	winter	0.3208	21	39	M	M	2	2	1	6	NA	NA
7	2012-04-19	010	25	0	N	spring	0.4662	24	45	F	M	3	1	1	1	0	0
7	2012-04-26	016	26	0	N	spring	0.2496	21	38.3	F	M	2	2	1	1	0	0
7	2012-04-26	005	27	0	N	spring	0.0692	13.5	25.9	M	I	1.5	1	0	0	NA	NA
7	2012-04-26	006	27	0	N	spring	0.064	13	25.5	F	I	1.5	0	0	0	0	0
7	2012-05-10	006	29	0	N	spring	0.204	19	35.8	F	M	2	0	1	2	0	1
7	2012-05-17	003	30	0	N	spring	0.1308	17.5	33.6	M	M	3	1	0	0	NA	NA
7	2012-05-17	005	30	0	N	spring	0.2766	21.5	40.3	M	M	3	2	0	0	NA	NA
7	2012-05-17	004	30	0	N	spring	0.0584	13.5	25.2	F	NA	2.5	0	0	0	0	0
7	2012-05-17	012	30	0	N	spring	0.0562	13	24.8	F	I	2	0	0	0	0	0
7	2012-05-17	011	30	0	N	spring	0.0528	13	24.8	F	I	2	0	0	0	0	0
7	2012-05-17	014	31	0	N	spring	0.0296	11	20.45	M	I	2.5	0	0	0	NA	NA
7	2012-05-17	016	31	0	N	spring	0.0276	10	18	NA	I	2	0	0	0	0	0
7	2012-05-17	011	31	0	N	spring	0.0342	11.1	20.6	M	I	2	0	0	0	NA	NA
7	2012-05-17	017	31	0	N	spring	0.0276	10	18.2	M	I	2	0	1	1	NA	NA
7	2012-06-01	013B	33	0	N	summer	0.2928	21.7	40	M	M	3	2	1	1	NA	NA
7	2012-06-01	014	33	0	N	summer	0.0894	15.4	28.8	M	I	3	NA	0	0	NA	NA
7	2012-06-01	015	33	0	N	summer	0.0816	14.1	26.1	M	NA	3	0	0	0	NA	NA
7	2012-06-01	011C	33	0	N	summer	0.0638	12.8	20.1	M	I	1.5	0	1	1	NA	NA
7	2012-06-01	011A	33	0	N	summer	0.166	18	34	F	NA	3	2	1	0	0	0
7	2012-06-01	011B	33	0	N	summer	0.0586	13	24.9	M	I	2.5	1	0	0	NA	NA
7	2012-06-01	007	33	0	N	summer	0.1236	16.5	31.3	M	M	2.5	NA	0	0	NA	NA
7	2012-06-01	009	33	0	N	summer	0.0514	12.7	23.8	M	I	2	0	0	0	NA	NA
7	2012-06-01	013A	33	0	N	summer	0.3242	23	39.6	M	M	3	2	1	2	NA	NA
7	2012-07-19	015	38	NA	N	summer	0.112	16	30.6	M	M	2.5	1	1	2	NA	NA
7	2012-07-19	004	38	0	N	summer	0.0484	11.6	21.9	F	I	2.5	0	0	0	0	0
7	2012-07-19	002	38	0	N	summer	0.094	15	28.3	M	NA	2.5	0	0	0	NA	NA
7	2012-07-19	001	38	0	N	summer	0.0463	12	22.5	M	NA	2	0	0	0	NA	NA
7	2012-07-19	008	38	0	N	summer	0.0312	10.2	18.6	F	I	2	0	0	0	0	0
7	2012-07-19	007	38	0	N	summer	0.0702	13.5	26.5	M	NA	2	0	0	0	NA	NA
7	2012-07-19	001	39	NA	N	summer	0.0713	13.8	25.7	F	I	2.5	0	0	0	0	0
7	2012-07-19	012	39	0	N	summer	0.0722	14	27.7	F	I	2.5	1	0	0	0	0
7	2012-07-19	002	39	0	N	summer	0.0692	13.5	26.6	F	I	2.5	1	0	0	0	0
8	2011-11-10	009	06	0	N	fall	0.2874	21	41.7	M	M	3.5	2	0	0	NA	NA
8	2011-11-10	016	06	1	N	fall	0.2358	20.5	38.6	F	M	3.5	2	1	2	0	0
8	2011-11-10	011	06	NA	N	fall	0.3238	22.5	32	M	M	1.5	2	1	1	NA	NA
8	2011-11-10	013	06	1	N	fall	0.248	21	39.6	F	M	3	2	0	0	1	0
8	2011-11-10	012	06	0	N	fall	0.0712	13.5	26.1	M	I	4	2	0	0	NA	NA
8	2011-11-10	010	06	NA	N	fall	0.2326	21	40.5	F	M	2	1	0	0	1	0
8	2011-11-10	015	06	0	N	fall	0.2656	21	40.7	F	M	2	2	1	1	1	0
8	2011-11-10	017	06	NA	N	fall	0.112	17	33	F	I	2.5	0	0	0	0	0
8	2011-11-25	020	09	1	N	fall	0.3336	22	42	M	M	2.5	1	0	0	NA	NA
8	2012-01-27	011	15	0	N	winter	0.0522	12.5	23.2	F	I	1.5	0	0	0	0	0
8	2012-02-10	006	16	0	N	winter	0.174	19.5	36.4	F	M	1.5	1	0	0	0	0
8	2012-02-17	009	19	0	N	winter	0.0948	15.25	28.45	M	I	2.5	0	0	0	NA	NA
8	2012-02-17	006	19	0	N	winter	0.0836	14.5	26.5	F	NA	3	1	0	0	0	0
8	2012-02-17	001	19	0	N	winter	0.2532	19.5	36.2	F	M	2.5	1	0	0	1	1
8	2012-02-17	003	19	1	N	winter	0.344	22.5	39	M	M	3	2	1	3	NA	NA
8	2012-02-17	018	19	0	N	winter	0.2718	20.5	38.8	M	M	2.5	2	1	1	NA	NA
8	2012-02-17	014	19	0	N	winter	0.282	20.5	38.7	M	M	3	2	0	0	NA	NA
8	2012-02-17	011	19	0	N	winter	0.2372	20	37.6	F	M	1.5	2	1	2	1	0
8	2012-02-17	008	19	0	N	winter	0.2082	19.5	36.8	F	M	2.5	2	0	0	0	0
8	2012-02-17	017	19	0	N	winter	0.2558	19.5	36.6	F	M	1.5	2	0	0	1	1
8	2012-04-20	010	24	0	N	spring	0.3326	22	42.1	M	M	3.5	2	1	1	NA	NA
8	2012-04-20	006	25	0	N	spring	0.0926	14.5	27.6	F	I	3.5	1	0	0	0	0
8	2012-04-20	008	25	0	N	spring	0.4068	23.6	44.1	M	M	3.5	2	0	0	NA	NA
8	2012-04-20	003	25	0	N	spring	0.086	14.5	28	M	M	2	0	0	0	NA	NA
8	2012-04-20	010	25	0	N	spring	0.3432	23.2	42.8	F	M	2.5	1	0	0	1	0
8	2012-04-27	004	26	1	N	spring	0.3452	22	40.5	F	M	2.5	2	0	0	1	1
8	2012-04-27	005	27	0	N	spring	0.0796	14.7	27.5	M	NA	1.5	0	0	0	NA	NA
8	2012-05-11	016	29	0	N	spring	0.0658	13.5	25.3	F	I	2	0	0	0	0	0
8	2012-05-11	015	29	0	N	spring	0.0658	13.5	25.2	M	I	2.5	0	0	0	NA	NA
8	2012-05-18	003	30	0	N	spring	0.066	13.2	25	M	M	3	1	0	0	NA	NA
8	2012-05-18	004	30	0	N	spring	0.067	13.5	25.2	F	I	3	0	0	0	0	0
8	2012-05-18	011	30	0	N	spring	0.077	14	26.6	F	I	2.5	0	0	0	0	0
8	2012-05-18	017	31	0	N	spring	0.0264	9.5	18.5	F	I	2	0	0	0	0	0
8	2012-06-29	010	34	0	N	summer	0.144	18	33.9	M	M	2.5	1	1	1	NA	NA
8	2012-07-20	001	38	0	N	summer	0.0496	11.5	22.65	F	I	2	0	0	0	0	0
8	2012-07-20	003	38	0	N	summer	0.104	15.5	29.5	M	M	2.5	1	0	0	NA	NA
8	2012-07-20	007	38	0	N	summer	0.0428	11.2	21.65	M	I	2	0	0	0	NA	NA
8	2012-07-20	014	39	0	N	summer	0.2704	20.5	40.7	M	M	2.5	2	0	0	NA	NA
8	2012-07-20	013	39	0	N	summer	0.3964	23	41.3	M	M	3	1	1	1	NA	NA
8	2012-07-20	002	39	0	N	summer	0.0822	15	28.15	F	I	3	0	0	0	0	0
8	2012-07-20	001	39	0	N	summer	0.0808	14.5	28.05	F	I	3	0	0	0	0	0
8	2012-07-20	008	39	0	N	summer	0.441	23.5	45.6	M	M	3	2	1	2	NA	NA
8	2012-07-20	007	39	0	N	summer	0.3496	10.4	20.5	F	I	2	0	0	0	0	0
8	2012-07-20	006	39	0	N	summer	0.0498	11.6	23.1	M	I	1.5	0	0	0	NA	NA
8	2012-08-10	017	42	0	B	summer	0.0698	13.5	29.2	F	NA	3	0	0	0	0	0
8	2012-03-16	001	DO	0	N	spring	0.2412	20.75	37.25	F	M	2.5	1	1	3	0	0
9	2011-11-11	012	06	0	N	fall	0.0606	13	25.5	F	I	3.5	0	0	0	0	0
9	2011-11-11	016	06	0	N	fall	0.2306	20	39	F	M	3	1	0	0	0	0
9	2011-11-11	010	06	1	N	fall	0.3516	23	44.9	F	M	1	1	0	0	1	0
9	2011-11-11	007B	07	0	N	fall	0.0718	13.5	26.1	F	I	3.5	0	0	0	0	0
12	2011-10-11	313B	01	0	N	fall	0.3004	23	43.5	M	M	1.5	1	0	0	NA	NA
12	2011-10-11	430BB	02	0	N	fall	0.1796	19.5	36.5	F	M	3	1	0	0	1	0
99	2011-10-09	398A	01	0	N	fall	0.1624	21	40.5	M	M	3.5	1	0	0	NA	NA
99	2012-03-15	004	PCP	0	B	spring	0.2064	19.5	43.5	F	M	2	0	0	0	0	0
99	2012-03-15	002	PCP	0	B	spring	0.0312	9.5	21	M	I	2.5	0	0	0	NA	NA
99	2012-03-15	003	PCP	0	B	spring	0.2598	17	39	M	M	2.5	2	1	1	NA	NA
99	2012-03-27	001	PCP	0	B	spring	0.0962	16	27.5	F	NA	2	0	1	1	0	0
99	2012-03-27	002	PCP	0	B	spring	0.1594	16.5	35	F	M	2	0	0	0	1	1
99	2012-03-27	003	PCP	NA	B	spring	0.0602	12.5	25.2	M	M	2	0	0	0	NA	NA
99	2012-03-08	001	PCP	0	B	spring	0.2202	20	44	M	M	1	0	0	0	NA	NA
99	2012-03-08	002	PCP	0	N	spring	0.027	10	20	F	I	1	0	0	0	0	0
99	2012-03-08	003	PCP	0	B	spring	0.0302	10	23	F	NA	2	0	0	0	0	0
99	2012-03-08	004	PCP	NA	B	spring	0.0362	10	21.5	M	I	1	0	0	0	NA	NA
99	2012-03-13	001	PCP	0	B	spring	0.1554	17	31	M	M	3	0	0	0	NA	NA
99	2012-03-13	002	PCP	0	B	spring	0.1906	19	40.5	M	M	3	2	1	1	NA	NA
99	2012-03-13	003	PCP	0	B	spring	0.0948	15	32	F	M	2	0	0	0	0	0
99	2012-03-13	004	PCP	0	B	spring	0.0998	15	30.8	F	M	1.5	NA	0	0	NA	NA
99	2012-03-13	005	PCP	0	B	spring	0.0298	10.5	22.7	F	I	1.5	0	0	0	0	0
99	2012-03-15	001	PCP	0	B	spring	0.03	9.25	20.25	M	I	2	0	0	0	NA	NA
99	2012-03-20	001	PCP	0	N	spring	0.1138	15.5	29.2	F	M	3.5	2	0	0	0	0
99	2012-03-20	002	PCP	0	N	spring	0.1472	16	29.2	M	M	1	0	1	1	NA	NA
99	2012-03-22	001	PCP	0	B	spring	0.0982	14.25	30.75	F	M	3	0	0	0	0	0
99	2012-03-22	002	PCP	0	B	spring	0.054	11.2	22.8	F	I	2	0	0	0	0	0
99	2012-03-22	003	PCP	0	B	spring	0.0698	12.8	27.1	F	M	3	0	0	0	0	0
99	2012-03-22	004	PCP	0	N	spring	0.0562	11.5	22.9	M	NA	2	0	0	0	NA	NA
99	2012-03-22	005	PCP	0	B	spring	0.062	11.7	23.95	M	NA	2	2	0	0	NA	NA
99	2012-03-22	006	PCP	0	B	spring	0.1612	18	39.6	F	M	1.5	0	0	0	1	0
99	2012-03-22	007	PCP	0	B	spring	0.217	18.5	38	M	M	2	1	0	0	NA	NA
99	2012-03-27	004	PCP	0	N	spring	0.0656	12.5	24	F	I	1.5	0	0	0	0	0
99	2012-03-27	005	PCP	NA	N	spring	0.0646	13	26	M	M	2	0	0	0	NA	NA
99	2012-03-29	001	PCP	0	B	spring	0.1438	17.5	37.2	F	M	2	0	0	0	0	0
99	2012-04-03	001	PCP	0	B	spring	0.1482	17.5	35.25	F	M	3.5	0	1	1	0	0
99	2012-04-03	002	PCP	0	B	spring	0.1432	19	39.25	F	M	1.5	NA	1	2	0	0
99	2012-04-03	003	PCP	0	B	spring	0.083	14	32.5	F	M	2.5	0	0	0	0	0
99	2012-04-03	004	PCP	0	B	spring	0.044	11.5	26	F	I	2	0	0	0	0	0
